# Supplementary material for: The Effect of Athletes’ Probiotic Intake May Depend on Protein and Dietary Fiber Intake
Source: Nutrients. 2020 Sep 25;12(10):2947. doi: 10.3390/nu12102947 (PMC7650591; doi:10.3390/nu12102947)
Supplement: Supplementary file 1 [file nutrients-12-02947-s001.zip]

Archive with 5 entries (4 files):
- Figure S1.jpg
- Table S1.pdf
- __MACOSX/
- __MACOSX/._Figure S1.psd
- __MACOSX/._Table S1.pdf
